# Supplementary material for: Prediction of upcoming global infection burden of influenza seasons after relaxation of public health and social measures during the COVID-19 pandemic: a modelling study
Source: Lancet Glob Health. 2022 Oct 11;10(11):e1612–22. doi: 10.1016/S2214-109X(22)00358-8 (PMC9573849; doi:10.1016/S2214-109X(22)00358-8)
Supplement: Supplementary appendix 2 [file mmc2.xlsx]

## Sheet: Sheet1
NPI No	Country/Locations	StartDate	Code	details	Source/any web links
1	Singapore	2020-01-03	CAS	Temperature screening travellers arriving on flights from Wuhan	https://www.moh.gov.sg/covid-19/past-updates
10	Singapore	2020-01-20	CAS	Isolation measures for people with pneumonia who had travelled to Wuhan	https://www.channelnewsasia.com/news/singapore/wuhan-pneumonia-coronavirus-outbreak-china-travellers-singapore-12291456
2	Singapore	2020-01-22	CAS	Temperature screening travellers on flights arriving from China	https://www.moh.gov.sg/covid-19/past-updates
11	Singapore	2020-01-22	TRV	Quarantine measures extended to who arrived from China and displayed Symptoms	https://www.straitstimes.com/singapore/health/wuhan-virus-singapore-widening-isolation-measures-7th-suspect-tests-negative
22	Singapore	2020-01-24	CAS	contact tracing, close contact to be quarantined	https://www.straitstimes.com/singapore/health/close-contacts-to-be-quarantined-as-moh-begins-contact-tracing
12	Singapore	2020-01-28	TRV	Residents with travel history to Hubei within the last 14 days to be quarantined	https://www.moh.gov.sg/news-highlights/details/additional-precautionary-measures-to-minimise-risk-of-community-spread-in-singapore
3	Singapore	2020-01-29	CAS	Temperature screening travellers on all flights	https://www.straitstimes.com/singapore/health/wuhan-virus-all-inbound-air-travellers-will-undergo-temperature-screening-visual#:~:text=SINGAPORE%20%2D%20Temperature%20screening%20measures%20at,travellers%20on%20planes%20from%20China.&text=Those%20who%20are%20unwell%20will,set%20up%20at%20the%20airport.
4	Singapore	2020-01-29	TRV	Visitors with recent travel history to Hubei, and holders of passports issued in Hubei, to be refused entry into Singapore	https://www.fragomen.com/insights/alerts/travel-ban-due-coronavirus
13	Singapore	2020-01-31	TRV	Residents with recent travel history to China to be quarantined	https://www.moh.gov.sg/news-highlights/details/extension-of-precautionary-measures-to-minimise-risk-of-community-spread-in-singapore
5	Singapore	2020-02-01	TRV	All nationals who have visited mainland China (Hong Kong and Macau) within the past 14 days are not allowed to enter or pass through	https://www.moh.gov.sg/news-highlights/details/extension-of-precautionary-measures-to-minimise-risk-of-community-spread-in-singapore
15	Singapore	2020-02-07	COM	Disease Outbreak Response System Condition (DORSCON) raised to Orange;schools to suspend inter-school, external activities	https://www.channelnewsasia.com/news/singapore/wuhan-coronavirus-dorscon-orange-singapore-risk-assessment-12405180
6	Singapore	2020-03-05	TRV	In the past 14 days, all visitors who have visited Korea, Iran and northern Italy are not allowed to enter or pass through.	https://www.straitstimes.com/singapore/health/coronavirus-recent-travellers-to-s-korea-northern-italy-and-iran-barred-from-spore
7	Singapore	2020-03-05	CAS	Corona 19 tests may be requested at the Immigration and Checkpoint Authority for people who have fever or respiratory symptoms	https://www.straitstimes.com/singapore/health/coronavirus-recent-travellers-to-s-korea-northern-italy-and-iran-barred-from-spore
16	Singapore	2020-03-11	COM	Introduction of social distancing measures: keep a safe space around individuals. Ban gathering > 250 persons.	https://www.straitstimes.com/singapore/covid-19-40-new-cases-in-spore-stricter-safe-distancing-measures-including-1m-separation
8	Singapore	2020-03-16	TRV	Ban entry flying from Italy, France, Spain, and Germany	https://www.worldaware.com/covid-19-alert-singapore-ban-travelers-france-germany-italy-spain-starting-march-16
9	Singapore	2020-03-22	TRV	disapproval of entry and stopover for all short visitors	https://www.moh.gov.sg/news-highlights/details/additional-border-control-measures-to-reduce-further-importation-of-covid-19-cases
17	Singapore	2020-04-07	COM	CIrcuit breaker: Attractions, theme parks, museums and casinos will be closed. Sports and recreation facilities, such as public swimming pools, country clubs, gyms and fitness studios will also be closed. All recreational facilities in hotels will be closed.	https://www.moh.gov.sg/news-highlights/details/circuit-breaker-to-minimise-further-spread-of-covid-19
18	Singapore	2020-04-07	COM	CIrcuit breaker: All restaurants, hawker centres, coffeeshops, food courts and other food and beverage outlets will remain open only for takeaway or delivery.	https://www.moh.gov.sg/news-highlights/details/circuit-breaker-to-minimise-further-spread-of-covid-19
19	Singapore	2020-04-07	COM	CIrcuit breaker: Workplace closure	https://www.moh.gov.sg/news-highlights/details/circuit-breaker-to-minimise-further-spread-of-covid-19
20	Singapore	2020-04-08	COM	CIrcuit breaker: All schools closed	https://www.moh.gov.sg/news-highlights/details/circuit-breaker-to-minimise-further-spread-of-covid-19
21	Singapore	2020-04-14	COM	Mask-wearing in public made mandatory	https://www.channelnewsasia.com/news/singapore/covid19-wearing-masks-compulsory-lawrence-wong-12640828
31	Japan	2020-01-14	COM	Asked the public to adhere to “coughing etiquette” and handwashing.	JAMA. 2020;323(19):1969-1971. doi:10.1001/jama.2020.6173
28	Japan	2020-01-15	CAS	launched contact tracing around index case and future cases	https://www.who.int/csr/don/17-january-2020-novel-coronavirus-japan-ex-china/en/
23	Japan	2020-01-17	TRV	Quarantine and screening measures have been enhanced for travelers from Wuhan city at the point of entries since 7 January;	https://www.who.int/csr/don/15-january-2020-novel-coronavirus-japan-ex-china/en/
24	Japan	2020-02-01	TRV	Barred of entry of foreign travelers from china hubei	https://www.asahi.com/articles/ASN1067G3N10UTFK035.html
29	Japan	2020-02-05	CAS	the cruise ship Diamond Princess quarantine in Yokohama.	http://japan.kantei.go.jp/98_abe/actions/202002/_00006.html
30	Japan	2020-02-25	CAS	a Cluster Response Team was established in the Health, Labor and Welfare Ministry.	https://www.japantimes.co.jp/opinion/2020/04/28/commentary/japan-commentary/covid-19-strategy-japan-model/
33	Japan	2020-02-27	COM	Basic Policies for Novel Coronavirus Disease Control decided by the Headquarters for Novel Coronavirus Disease Control. Urge companies to promote teleworking.	https://www.mhlw.go.jp/stf/seisakunitsuite/bunya/newpage_00032.html
34	Japan	2020-02-27	COM	The closure of schools from the following week	JAMA. 2020;323(19):1969-1971. doi:10.1001/jama.2020.6173
35	Japan	2020-02-27	COM	Requested suspension of large-scale gatherings	JAMA. 2020;323(19):1969-1971. doi:10.1001/jama.2020.6173
36	Japan	2020-02-27	COM	Urged individuals with light symptoms to stay at home instead of seeking medical care.	JAMA. 2020;323(19):1969-1971. doi:10.1001/jama.2020.6173
25	Japan	2020-03-09	TRV	Japan begins travel curbs on China and South Korea.	https://www.japantimes.co.jp/news/2020/03/09/national/japan-coronavirus-travel-restrictions-china-south-korea/
26	Japan	2020-03-21	TRV	foreign travelers from European countries, or Egypt not be isolated or stopped is required to stay 14days at a location designated by the quarantine station chief.	https://www.mhlw.go.jp/stf/seisakunitsuite/bunya/newpage_00032.html
27	Japan	2020-03-26	TRV	foreign travelers from United States of America not be isolated or stopped is required to stay 14days at a location designated by the quarantine station chief.	https://www.mhlw.go.jp/stf/seisakunitsuite/bunya/newpage_00032.html
37	Japan	2020-03-28	COM	“Basic Policies for Novel Coronavirus Disease Control by the Government of Japan” was announced	https://www.niid.go.jp/niid/ja/diseases/ka/corona-virus/2019-ncov/2487-idsc/idwr-topic/9726-idwrc-2025.html
38	Japan	2020-04-07	COM	a declaration of emergency was issued for 7 prefectures (Saitama, Chiba, Tokyo, Kanagawa, Osaka, Hyogo, Fukuoka Prefecture).	http://www.asahi.com/ajw/articles/13275371
39	Japan	2020-04-16	COM	the areas under declaration of state of emergency were expanded to all 47 prefectures.	https://www.mhlw.go.jp/stf/seisakunitsuite/bunya/newpage_00032.html
40	Japan	2020-07-15	COM	Tokyo raises virus alert to highest level	https://www.japantimes.co.jp/news/2020/07/15/national/tokyo-coronavirus-alert/
32	Japan	2020-02-07	COM	Requested pharmacies and supermarkets to impose restrictions on purchases of face masks and disinfectants to avoid shortages.	JAMA. 2020;323(19):1969-1971. doi:10.1001/jama.2020.6173
41	South Korea	2020-01-03	TRV	screening measures have been enhanced for travelers from Wuhan at the point of entries (PoE)	https://www.who.int/docs/default-source/coronaviruse/situation-reports/20200121-sitrep-1-2019-ncov.pdf
46	South Korea	2020-01-20	CAS	Contact tracing and other epidemiological investigation are underway;	https://www.who.int/csr/don/21-january-2020-novel-coronavirus-republic-of-korea-ex-china/en/
54	South Korea	2020-01-20	COM	Raised the infectious disease alert to Yellow	http://www.mohw.go.kr/eng/nw/nw0101vw.jsp?PAR_MENU_ID=1007&MENU_ID=100701&page=4&CONT_SEQ=352468
42	South Korea	2020-02-04	TRV	Ban entry of foreign travelers from Hubei province, China	http://overseas.mofa.go.kr/ru-ko/brd/m_7329/view.do?seq=1345588&srchFr=&amp;srchTo=&amp;srchWord=&amp;srchTp=&amp;multi_itm_seq=0&amp;itm_seq_1=0&amp;itm_seq_2=0
47	South Korea	2020-02-17	CAS	Implemented Nation-wide screening health care workers at nursing home	https://www.gov.kr/portal/ntnadmNews/2120440
43	South Korea	2020-02-23	TRV	Recommended travel restriction in Daegu City	http://ncov.mohw.go.kr/tcmBoardView.do?contSeq=353064
48	South Korea	2020-02-23	CAS	Operated Nation-wide drive through screening centers in operation	https://jkms.org/DOIx.php?id=10.3346/jkms.2020.35.e123
55	South Korea	2020-02-23	COM	Raised the infectious disease alert to the highest level	https://www.cdc.go.kr/board/board.es?mid=a20501000000&bid=0015&act=view&list_no=366324&tag=&nPage=1
56	South Korea	2020-02-23	COM	Postponed school opening for new semester	https://www.moe.go.kr/boardCnts/view.do?boardID=294&boardSeq=79829&lev=0&searchType=S&statusYN=W&page=1&s=moe&m=020402&opType=N
49	South Korea	2020-02-24	CAS	Initiated screening all suspected cases in Daegu-city	http://ncov.mohw.go.kr/tcmBoardView.do?brdId=&brdGubun=&dataGubun=&ncvContSeq=353081&contSeq=353081&board_id=&gubun=ALL
50	South Korea	2020-02-25	CAS	Initiated screening all Sincheonji religious group members	http://www.korea.kr/news/pressReleaseView.do?newsId=156377318
51	South Korea	2020-02-27	CAS	Designated Nation-wide public relief hospital	http://ncov.mohw.go.kr/tcmBoardView.do?brdId=&brdGubun=&dataGubun=&ncvContSeq=353184&contSeq=353184&board_id=140&gubun=BDJ
44	South Korea	2020-03-09	TRV	Ban entry of foreign travelers from Japan	https://www.garda.com/crisis24/news-alerts/310671/south-korea-country-to-ban-entry-of-foreigners-from-hubei-province-february-4-amid-coronavirus-outbreak
52	South Korea	2020-03-09	CAS	Implemented Nation-wide screening elders at nursing home	https://www.gov.kr/portal/ntnadmNews/2120440
57	South Korea	2020-03-09	COM	Distributed public face masks	https://www.mfds.go.kr/brd/m_99/view.do?seq=44020&srchFr=&srchTo=&srchWord=&srchTp=&itm_seq_1=0&itm_seq_2=0&multi_itm_seq=0&company_cd=&company_nm=&page=1
58	South Korea	2020-03-22	COM	Implemented social distancing measures	http://ncov.mohw.go.kr/shBoardView.do?brdId=2&brdGubun=27&ncvContSeq=1385#
45	South Korea	2020-04-01	TRV	Implemented 14-day mandatory quarantine for arriving Korea	http://ncov.mohw.go.kr/tcmBoardView.do?brdId=&brdGubun=&dataGubun=&ncvContSeq=353800&contSeq=353800&board_id=&gubun=ALL
59	Taiwan	2019-12-31	TRV	Implemented onboard quarantine inspection of direct flights from Wuhan, China	https://www.cdc.gov.tw/En/Category/Page/0vq8rsAob_9HCi5GQ5jH1Q
66	Taiwan	2020-01-06	COM	School Winter Vacation	https://www.jobmonkey.com/asia/school_calendar_in_tw/
67	Taiwan	2020-01-15	COM	Taiwan CDC classified COVID-19 as a Category 5 communicable disease	https://www.cdc.gov.tw/en/category/page/0vq8rsAob_9HCi5GQ5jH1Q
68	Taiwan	2020-01-20	COM	Level 3 of the Central epidemic Command Center (CECC) was established	https://www.cdc.gov.tw/en/category/page/0vq8rsAob_9HCi5GQ5jH1Q
69	Taiwan	2020-01-23	COM	Level 2 of the CECC was established	https://www.cdc.gov.tw/en/category/page/0vq8rsAob_9HCi5GQ5jH1Q
70	Taiwan	2020-01-24	COM	Implemented a ban on the export of medical masks	https://www.cdc.gov.tw/en/category/page/0vq8rsAob_9HCi5GQ5jH1Q
71	Taiwan	2020-01-26	COM	Cancellation of multiple festivals, concerts, and sports events	Kuo, Shu-Chen, et al. "Collateral benefit of COVID-19 control measures on influenza activity, Taiwan." Emerging infectious diseases 26.8 (2020): 1928.
72	Taiwan	2020-01-27	COM	Compulsory isolation of at-risk people released	Kuo, Shu-Chen, et al. "Collateral benefit of COVID-19 control measures on influenza activity, Taiwan." Emerging infectious diseases 26.8 (2020): 1928.
73	Taiwan	2020-01-29	COM	Cancellation of Lunar New year ceremony in government institutions	Kuo, Shu-Chen, et al. "Collateral benefit of COVID-19 control measures on influenza activity, Taiwan." Emerging infectious diseases 26.8 (2020): 1928.
74	Taiwan	2020-01-30	COM	Reports of mandatory masking and temperature monitoring in public places	Kuo, Shu-Chen, et al. "Collateral benefit of COVID-19 control measures on influenza activity, Taiwan." Emerging infectious diseases 26.8 (2020): 1928.
76	Taiwan	2020-02-02	COM	Extension of school winter break	Kuo, Shu-Chen, et al. "Collateral benefit of COVID-19 control measures on influenza activity, Taiwan." Emerging infectious diseases 26.8 (2020): 1928.
77	Taiwan	2020-02-04	COM	Handwashing campaign	Kuo, Shu-Chen, et al. "Collateral benefit of COVID-19 control measures on influenza activity, Taiwan." Emerging infectious diseases 26.8 (2020): 1928.
60	Taiwan	2020-02-06	TRV	Chinese nationals are banned from entering Taiwan	https://www.taiwannews.com.tw/en/news/3871463
61	Taiwan	2020-02-07	TRV	Arriving passengers from China, Hong Kong and have been required to fill out a “Novel Coronavirus Health Declaration and Home Quarantine Notice” and be under home quarantine for 14 days.	https://www.cdc.gov.tw/En/Category/Page/0vq8rsAob_9HCi5GQ5jH1Q
63	Taiwan	2020-02-17	CAS	Enhanced Laboratory Surveillance Programme	Wang C J, Ng C Y, Brook R H. Response to COVID-19 in Taiwan: big data analytics, new technology, and proactive testing[J]. Jama, 2020, 323(14): 1341-1342.
78	Taiwan	2020-02-27	COM	Level 1 of the CECC was established	https://www.cdc.gov.tw/En/Category/Page/0vq8rsAob_9HCi5GQ5jH1Q
64	Taiwan	2020-03-19	TRV	Foreign nationals have been prohibited from entering Taiwan	https://www.cdc.gov.tw/En/Category/Page/0vq8rsAob_9HCi5GQ5jH1Q
65	Taiwan	2020-03-19	TRV	Home quarantine measures have been expanded to include arriving passengers from all countries	https://www.cdc.gov.tw/en/category/page/0vq8rsAob_9HCi5GQ5jH1Q
79	Taiwan	2020-04-01	COM	Social distancing measures	https://www.cdc.gov.tw/En/Category/Page/0vq8rsAob_9HCi5GQ5jH1Q
62	Taiwan	2020-02-16	TRV	Faster immigration clearance using Health Declaration and Home Quarantine E-System	https://www.cdc.gov.tw/En/Category/Page/0vq8rsAob_9HCi5GQ5jH1Q
75	Taiwan	2020-01-31	COM	Face masking rationing Reports of flexible work arrangement in companies	Kuo, Shu-Chen, et al. "Collateral benefit of COVID-19 control measures on influenza activity, Taiwan." Emerging infectious diseases 26.8 (2020): 1928.
80	Italy	2020-01-31	TRV	Air traffic suspended to and from China	https://www.garda.com/crisis24/news-alerts/310131/italy-air-traffic-suspended-to-and-from-china-due-to-novel-coronavirus-as-of-january-30
82	Italy	2020-01-31	COM	Council of Ministers issue state of emergency due to 2019-nCoV	https://www.garda.com/crisis24/news-alerts/310166/italy-council-of-ministers-issue-state-of-emergency-due-to-2019-ncov-as-of-january-31-update-1
83	Italy	2020-02-07	CAS	Government implements thermal screenings at air and maritime ports of entry	https://www.garda.com/crisis24/news-alerts/312216/italy-government-implements-thermal-screenings-at-air-and-maritime-ports-of-entry-february-5-update-2
84	Italy	2020-02-22	COM	Towns in Lombardy and Veneto lockdown	https://www.garda.com/crisis24/news-alerts/316651/italy-towns-in-lombardy-and-veneto-placed-on-lockdown-february-22-update-5
85	Italy	2020-03-04	COM	All schools and universities to be closed	https://www.garda.com/crisis24/news-alerts/319881/italy-all-schools-and-universities-to-be-closed-until-march-15-update-12
86	Italy	2020-03-07	COM	Authorities to lock down Lombardy region, 11 other provinces over COVID-19 outbreak	https://www.garda.com/crisis24/news-alerts/320551/italy-authorities-to-lock-down-lombardy-region-11-other-provinces-over-covid-19-outbreak-march-8-update-13
87	Italy	2020-03-09	COM	imposes nationwide restrictions on movement	https://www.garda.com/crisis24/news-alerts/321006/italy-government-imposes-nationwide-restrictions-on-movement-march-10-update-15
88	Italy	2020-03-11	COM	All restaurants and bars are closed	https://www.axios.com/italy-coronavirus-timeline-lockdown-deaths-cases-2adb0fc7-6ab5-4b7c-9a55-bc6897494dc6.html
81	Italy	2020-03-17	TRV	mandatory self-isolation for Italians returning home	https://www.garda.com/crisis24/news-alerts/323746/italy-government-implements-mandatory-self-isolation-for-italians-returning-home-march-17-25-update-19
89	Italy	2020-03-22	COM	Factories are closed and all nonessential production is halted	https://www.axios.com/italy-coronavirus-timeline-lockdown-deaths-cases-2adb0fc7-6ab5-4b7c-9a55-bc6897494dc6.html
90	Germany	2020-01-17	CAS	Launched contact tracing around index case and future cases	https://ourworldindata.org/covid-exemplar-germany
91	Germany	2020-03-10	COM	Recommendation of all events of > 1000 people be cancelled	https://ourworldindata.org/covid-exemplar-germany
92	Germany	2020-02-26	COM	Gradual closure of schools. Until Mar 14, nearly all schools were closed.	https://www.dw.com/en/covid-19-updates-germany-facing-a-coronavirus-epidemic/a-52536472
93	Germany	2020-03-22	COM	“contact ban” measures: public gathering > 2 people banned and requiring space of 1.5 meters	https://edition.cnn.com/world/live-news/coronavirus-outbreak-03-22-20/h_7c002a4c0abcb50250580f6e376f1b9d
94	Germany	2020-03-16	TRV	Closed borders with Austria, Denmark, France, Luxembourg, and Switzerland	https://ourworldindata.org/covid-exemplar-germany
95	Germany	2020-03-18	TRV	entry of non-EU citizens restricted	https://ourworldindata.org/covid-exemplar-germany
96	Germany	2020-04-07	TRV	All arriving travelers to Germany required quarantine of 14 days	https://ourworldindata.org/covid-exemplar-germany
97	the United States	2020-02-02	TRV	travel restrictions to and from China	https://www.factcheck.org/2020/04/trumps-snowballing-china-travel-claim/
98	the United States	2020-01-31	TRV	Trump imposed a quarantine for up to 14 days on American citizens returning from Hubei	https://www.usatoday.com/story/news/politics/2020/01/31/coronavirus-donald-trump-declares-public-health-emergency/4625299002/
99	the United States	2020-03-02	TRV	travel restrictions were implemented on foreign nationals who had been in Iran within the previous two weeks	https://www.colorado.edu/isss/2020/03/03/february-29-2020-temporary-restriction-entering-us-after-travel-iran
100	the United States	2020-02-27	COM	The first school shut down because of COVID-19	https://www.edweek.org/leadership/the-coronavirus-spring-the-historic-closing-of-u-s-schools-a-timeline/2020/07
101	the United States	2020-03-13	COM	states declared state of emergency. Until March 13, nearly all states entered state of emergency.	https://www.businessinsider.com/california-washington-state-of-emergency-coronavirus-what-it-means-2020-3
102	the United States	2020-03-12	TRV	On March 12, the CDC recommended against any non-essential travel to China, most of Europe, Iran, Malaysia, and South Korea.	https://www.cdc.gov/quarantine/pdf/CDC-Order-Prohibiting-Introduction-of-Persons_Final_3-20-20_3-p.pdf
103	the United States	2020-03-19	COM	stay-at-home orders issued by the first state. Until early Apr. most of the states issued stay-at-home orders.	https://www.nbcnews.com/health/health-news/here-are-stay-home-orders-across-country-n1168736
104	the United States	2020-03-12	TRV	the State Department suspended routine visa services at all American embassies and consulates worldwide	https://travel.state.gov/content/travel/en/News/visas-news/suspension-of-routine-visa-services.html
105	the United States	2020-03-20	TRV	began barring entry to foreign nationals who had been in 28 European countries within the past 14 days	https://travel.state.gov/content/travel/en/News/visas-news/suspension-of-routine-visa-services.html
106	the United States	2020-03-17	CAS	(DHS) has "enhanced" entry screenings	https://www.dhs.gov/news/2020/03/17/fact-sheet-dhs-notice-arrival-restrictions-china-iran-and-certain-countries-europe
107	Hong Kong	2020-01-17	CAS	Temperature check of all inbound travellers at all borders	Wu, Peng, et al. "Suppressing COVID-19 transmission in Hong Kong: an observational study of the first four months." (2020).
108	Hong Kong	2020-01-20	CAS	Reporting system in operation for medical practitioners to report patients meeting the reporting criteria of COVID-19
109	Hong Kong	2020-01-22	COM	School holiday for Chinese New Year; Feb 3 Postponement of school opening until May 27
110	Hong Kong	2020-01-23	CAS	Testing and isolation for all suspected and confirmed cases, quarantine and testing for close contacts
111	Hong Kong	2020-01-25	COM	Postponement and cancellation of major social and sporting events
112	Hong Kong	2020-01-25	COM	Closure of theme parks
113	Hong Kong	2020-01-29	COM	Civil servants flexible working hours and work from home arrangements
114	Hong Kong	2020-02-08	TRV	All persons entering Hong Kong from the Mainland or having stayed in the Mainland in the past 14 days before arrival in Hong Kong are subject to compulsory quarantine for 14 days.
115	Hong Kong	2020-02-18	CAS	Testing patients at general outpatient clinics and A&Es for COVID-19
116	Hong Kong	2020-03-04	TRV	First batch of chartered flights from Wuhan, Hubei, with 244 HK residents, were under quarantine at in Chun Yeung Estate.
117	Hong Kong	2020-03-07	COM	The Leisure and Cultural Services Department announced that some indoor leisure venues and cultural facilities will be reopened on Mar 11
118	Hong Kong	2020-03-08	TRV	Health declaration extended from travellers from mainland China to all inbound travellers arriving at the Hong Kong International Airport (paper or electronic)
119	Hong Kong	2020-03-09	CAS	Free COVID-19 test covering all private clinics and hospitals under the Enhanced Laboratory Surveillance Programme, for patients with fever or respiratory symptoms, especially those with a travel history outside HK within 14 days before onset (The specimens could be sent to an accredited private microbiology laboratory for transport to the Public Health Laboratory Service Branch on the day of col…
120	Hong Kong	2020-03-19	CAS	People with upper respiratory symptoms arriving Hong Kong via the airport will be sent to the test centres at the Asia World-Expo or the North Lantau Hospital for the viral test and to wait for the laboratory results. For those who have negative test results, they can return to their residence and continue their home quarantine for 14 days.
121	Hong Kong	2020-03-20	CAS	Testing inbound travellers who are aged ³65 and those residing with seniors aged ³65 (self-specimen collection and submission)
122	Hong Kong	2020-03-25	TRV	All non-Hong Kong residents arriving by air from any location other than mainland China, Macau, or Taiwan will be denied entry (extended on April 6).
123	Hong Kong	2020-03-25	TRV	Non-Hong Kong residents arriving from mainland China, Macau, or Taiwan will be denied entry if they have been to any overseas countries and regions in the past 14 days (extended on April 6).
124	Hong Kong	2020-03-25	TRV	Hong Kong residents and non-Hong Kong residents arriving from mainland China, Macau, or Taiwan with no travel to any overseas countries and regions in the past 14 days will be subject to a 14-day compulsory quarantine (extended on April 6, extending expiry date on April 28 till June 7 but with broadened exemptions for cross-boundary students and those traveling for purpose of manufacturing operat…
125	Hong Kong	2020-03-25	TRV	The Hong Kong International Airport will suspend all transit services (extended on April 6).
126	Hong Kong	2020-03-25	TRV	Second batch of evacuation with two chartered flights from Hubei
127	Hong Kong	2020-03-25	CAS	Testing asymptomatic inbound travellers arriving from the UK, Europe and US (self-specimen collection and submission)
128	Hong Kong	2020-03-27	CAS	Testing asymptomatic inbound travellers expanding to those arriving from the Philippines and Indonesia
129	Hong Kong	2020-03-28	COM	Restaurant capacity restriction to limit the number of customers in catering business premises at any one time not exceeding 50 per cent of the normal seating capacity of the premises
130	Hong Kong	2020-03-28	COM	Closures of leisure venues including amusement game centres, bathhouses, fitness centres, places of amusement, places of public entertainment, party rooms
131	Hong Kong	2020-03-28	CAS	Testing asymptomatic inbound travellers expanding to those arriving from Japan
132	Hong Kong	2020-03-29	COM	Ban on group gathering of >4 people in public places
133	Hong Kong	2020-03-29	CAS	Testing asymptomatic inbound travellers expanding to those arrive from all places specified under Cap. 599E (Compulsory Quarantine of Persons Arriving at Hong Kong from Foreign Places Regulation), i.e. all places outside China.
134	Hong Kong	2020-04-01	COM	Closures of karaoke, mahjong-tin kau and nightclub establishments and suspension of karaoke and mahjong-tin kau activities in catering premises and clubhouses
135	Hong Kong	2020-04-02	CAS	Door-to-door self-paid service of specimen collection for inbound travellers under mandatory home quarantine; Apr 14 Extend to those ordered by private medical practitioners
136	Hong Kong	2020-04-03	COM	Closures of bars and premises selling liquor
137	Hong Kong	2020-04-05	TRV	Chartered flight from Peru with 65 HK residents, tested in temporary test centres, have quarantine at home or a designated place if with negative results.
138	Hong Kong	2020-04-08	CAS	Testing all asymptomatic inbound travellers arriving at the Hong Kong International Airport (all specimen collection at the temporary COVID-19 test centre), those with specimens collected need to go back for home quarantine by their own means;
139	Hong Kong	2020-04-08	CAS	Testing inbound travellers who have been to Hubei Province in the past 14 days arriving through Shenzhen Bay Port and Hong Kong-Zhuhai-Macao Bridge Hong Kong Port (self-specimen collection and submission)
140	Hong Kong	2020-04-09	CAS	Asymptomatic inbound travellers arriving on flights from the UK are required to proceed to the DH's Temporary Specimen Collection Centre to collect their deep throat saliva samples and wait for the test results
141	Hong Kong	2020-04-10	COM	Closures of beauty parlours and massage establishments
142	Hong Kong	2020-04-20	CAS	Distribute second specimen containers to inbound travellers for testing on day 12, and the test of the second specimens began on 29 Apr.
143	Hong Kong	2020-04-22	CAS	All inbound travellers arriving at Hong Kong International Airport who have submitted specimens for COVID-19 testing must wait for test results at a designated location.
146	China	2020-01-23	COM	Wuhan Lockdown, and further other cities entered lockdown gradually.	https://www.reuters.com/article/us-china-health-who-idUSKBN1ZM1G9
